# Supplementary material for: The Interaction of Human and Epstein–Barr Virus miRNAs with Multiple Sclerosis Risk Loci
Source: Int J Mol Sci. 2021 Mar 13;22(6):2927. doi: 10.3390/ijms22062927 (PMC8000127; doi:10.3390/ijms22062927)
Supplement: Supplementary file 1 [file ijms-22-02927-s001.zip]

Archive with 3 entries (3 files):
- Supplementary_Tables.xlsx
- Supplementary_Figures.docx
- Supplementary_Table_Legends.docx
