# Supplementary material for: The Interaction of Human and Epstein–Barr Virus miRNAs with Multiple Sclerosis Risk Loci
Source: Int J Mol Sci. 2021 Mar 13;22(6):2927. doi: 10.3390/ijms22062927 (PMC8000127; doi:10.3390/ijms22062927)
Supplement: Supplementary file 1 [file ijms-22-02927-s001.zip › Supplementary_Tables.xlsx]

## Sheet: Supplementary Table 1
	Supplementary Table 1: MS risk miRNAs.
	The table shows the host MS risk miRNAs, proximal MS risk SNP to them, their exprsseion in B cells, LCLs and LCL cell lines have used for PAR-CLIP study.
	MS risk SNP	Risk Allele	Protective Allele	Gene Name	Status	Pre-miRNA	miRBase Pre ID	Mature miRNA	miRBase Mature ID	Expression status in LCL	Expression status in B cell	Expression status in PAR-CLIP study LCL cell Lines
	rs6589939	G	A	MIR100HG	Proximal	hsa-miR-125b-1	MI0000446	hsa-miR-125b-5p	MIMAT0000423	3	2	EF3D, LCL35, BAC
								hsa-miR-125b-1-3p	MIMAT0004592	Not Found	Not Found	Not Found
						hsa-Let-7a-2	MI0000061	hsa-let-7a-5p	MIMAT0000062	5	5	EF3D, LCL35, BAC
								hsa-let-7a-2-3p	MIMAT0010195	Not Found	Not Found	Not Found
						hsa-miR-100	MI0000102	hsa-miR-100-5p	MIMAT0000098	2	2	Not Found
								hsa-miR-100-3p	MIMAT0004512	Not Found	Not Found	Not Found
	rs13385171	C	T	MIR4778	Proximal	hsa-miR-4778	MI0017422	hsa-miR-4778-5p	MIMAT0019936	Not Found	Not Found	Not Found
								hsa-miR-4778-3p	MIMAT0019937	Not Found	Not Found	Not Found
	rs12971909	A	G	MIR4746	Proximal	hsa-miR-4746	MI0017385	hsa-miR-4746-5p	MIMAT0019880	5	3	Not Found
								hsa-miR-4746-3p	MIMAT0019881	Not Found	Not Found	Not Found
	rs34026809	G	C	MIR6716	Proximal	hsa-miR-6716	MI0022550	hsa-miR-6716-5p	MIMAT0025844	Not Found	Not Found	Not Found
								hsa-miR-6716-3p	MIMAT0025845	Not Found	Not Found	Not Found
	rs2150879	G	A	MIR21	Proximal	hsa-miR-21	MI0000077	hsa-miR-21-5p	MIMAT0000076	5	5	EF3D, LCL35, BAC
								hsa-miR-21-3p	MIMAT0004494	5	5	EF3D, LCL35, BAC
	rs71252597	C	T	MIR4435-1HG	Proximal	hsa-miR-4435-2	MI0016777	hsa-miR-4435	MIMAT0018951	Not Found	2	Not Found
	rs6990534	G	A	MIR1204	Proximal	hsa-miR-1204	MI0006337	hsa-miR-1204	MIMAT0005868	Not Found	Not Found	Not Found
	rs7819665	C	T	MIR1208	Proximal	hsa-miR-1208	MI0006341	hsa-miR-1208	MIMAT0005873	Not Found	Not Found	Not Found
	rs77654077	A	C	MIR623	Proximal	hsa-miR-623	MI0003637	hsa-miR-623	MIMAT0003292	Not Found	Not Found	Not Found
	rs149114341	G	A	MIR4492	Proximal	hsa-miR-4492	MI0016854	hsa-miR-4492	MIMAT0019027	3	Not Found	Not Found
	rs4808760	C	G	MIR3188	in eQTL	hsa-miR-3188	MI0014232	hsa-miR-3188	MIMAT0015070	1	1	EF3D, BAC
	Expression Status: The number of samples among the LCLs (n=5) and B cells (n=5) which the specific miRNA reads ere detected in them
	#N/A: not detected

## Sheet: Supplementary Table 2
	Supplementary Table 2: eQTL effects of proximal MS risk SNP and the SNPs in LD with them on hsa-miR-3188-3p.
	rs ID	eQTL P value	LD	Distance from Tag SNP	Position
	rs62120394	3.77879e-07	0.853977	-36730	19:18338709
	rs11666033	2.87357e-07	0.805474	-32826	19:18334805
	rs4808765	2.50979e-07	0.829574	-32464	19:18334443
	rs28666607	3.80561e-07	0.829574	-31826	19:18333805
	rs10568978	-	0.829574	-30438	19:18332417
	rs55973594	2.61262e-07	0.829574	-28689	19:18330668
	rs12461072	2.72419e-07	0.829574	-28613	19:18330592
	rs56324036	1.38108e-07	0.829574	-24952	19:18326931
	rs4808762	2.51019e-07	0.829574	-24243	19:18326222
	rs2302209	2.7389e-07	0.829574	-22350	19:18324329
	rs1128099	-	0.950893	-5489	19:18307468
	rs1044821	-	0.975275	-5129	19:18307108
	rs56726924	-	0.926847	-4508	19:18306487
	rs62120372	-	0.975275	-3206	19:18305185
	rs874628	-	1	-2721	19:18304700
	rs56128769	-	1	-282	19:18302261
	rs55990904	5.47693e-07	0.901833	-260	19:18302239
	rs4808760	-	Risk SNP	0	19:18301979	#
	rs62120364	-	1	4323	19:18297656
	rs62120363	-	1	4371	19:18297608
	rs57898504	-	1	7056	19:18294923
	rs11666265	-	1	9697	19:18292282
	rs34147202	-	1	11564	19:18290415
	rs11554159	-	0.950893	16035	19:18285944
	rs11668950	-	0.926847	19039	19:18282940
	# MS risk SNP (MS risk LD block Tag SNP)

## Sheet: Supplementary Table 3
	Supplementary Table 3: Differentially expressed miRNAs in LCLs (n=5) versus B cells (n=5) using small RNA-seq.
	Mature miRNA	miRBase Accession	precursor	miRBase Accession	Gene Name	Gene Name	Ttest LCL vs B Cell	LCL/B Cell Fold Change	Note				Set1: 135		DE miRNAs
													Set2: 9		expressed MS risk miRNAs in LCL or B cell
	hsa-miR-370-3p	MIMAT0000722	hsa-mir-370	MI0000778	MIR370	MIR370	0.0246628	Only expressed in B cell					Overlap: 6
	hsa-miR-4433b-5p	MIMAT0030413	hsa-mir-4433b	MI0025511	MIR4433B	MIR4433B	0.0290937	Only expressed in B cell					Total number of genes: 1012		All expressed miRNAs in LCL or B cell
	hsa-miR-654-3p	MIMAT0004814	hsa-mir-654	MI0003676	MIR654	MIR654	0.0409595	Only expressed in B cell
	hsa-miR-889-3p	MIMAT0004921	hsa-mir-889	MI0005540	MIR889	MIR889	0.0441968	Only expressed in B cell					Representation factor: 5.0
	hsa-miR-127-3p	MIMAT0000446	hsa-mir-127	MI0000472	MIR127	MIR127	0.0231424	0.000524563					p < 3.029e-04
	hsa-miR-411-5p	MIMAT0003329	hsa-mir-411	MI0003675	MIR411	MIR411	0.0297001	0.0011716
	hsa-miR-410-3p	MIMAT0002171	hsa-mir-410	MI0002465	MIR410	MIR410	0.0351741	0.00528761					Set1: 101		Overexpressed miRNAs
	hsa-miR-150-5p	MIMAT0000451	hsa-mir-150	MI0000479	MIR150	MIR150	0.0047169	0.0107151					Set2: 9		expressed MS risk miRNAs in LCL or B cell
	hsa-miR-223-3p	MIMAT0000280	hsa-mir-223	MI0000300	MIR223	MIR223	0.0104648	0.0141021					Overlap: 4
	hsa-miR-335-3p	MIMAT0004703	hsa-mir-335	MI0000816	MIR335	MIR335	0.036628	0.0178623					Total number of genes: 1012		All expressed miRNAs in LCL or B cell
	hsa-miR-486-3p	MIMAT0004762	hsa-mir-486-2	MI0023622	MIR486-1	MIR486-1	0.0476768	0.0261366
	hsa-miR-335-5p	MIMAT0000765	hsa-mir-335	MI0000816	MIR335	MIR335	0.0121364	0.0293456					Representation factor: 4.5
	hsa-miR-28-3p	MIMAT0004502	hsa-mir-28	MI0000086	MIR28	MIR28	0.0094283	0.0395223					p < 0.008
	hsa-miR-150-3p	MIMAT0004610	hsa-mir-150	MI0000479	MIR150	MIR150	0.0445896	0.0406489
	hsa-miR-223-5p	MIMAT0004570	hsa-mir-223	MI0000300	MIR223	MIR223	0.0119291	0.0559721
	hsa-miR-151a-3p	MIMAT0000757	hsa-mir-151a	MI0000809	MIR151A	MIR151A	0.00134899	0.0720695
	hsa-miR-28-5p	MIMAT0000085	hsa-mir-28	MI0000086	MIR28	MIR28	0.0086842	0.0767048
	hsa-miR-151b	MIMAT0010214	hsa-mir-151a	MI0000809	MIR151A	MIR151A	0.00565497	0.0892014
	hsa-miR-151a-5p	MIMAT0004697	hsa-mir-151a	MI0000809	MIR151A	MIR151A	0.00573297	0.0893674
	hsa-miR-26a-5p	MIMAT0000082	hsa-mir-26a-2	MI0000750	MIR26A2	MIR26A2	0.0195281	0.13884
	hsa-let-7b-5p	MIMAT0000063	hsa-let-7b	MI0000063	MIRLET7B	MIRLET7B	0.0022098	0.177881	●
	hsa-miR-1273h-3p	MIMAT0030416	hsa-mir-1273h	MI0025512	MIR1273H	MIR1273H	0.00202507	0.237896
	hsa-miR-30a-5p	MIMAT0000087	hsa-mir-30a	MI0000088	MIR30A	MIR30A	0.043592	0.252451
	hsa-miR-26b-5p	MIMAT0000083	hsa-mir-26b	MI0000084	MIR26B	MIR26B	0.0403874	0.256928
	hsa-miR-497-5p	MIMAT0002820	hsa-mir-497	MI0003138	MIR497	MIR497	0.0386778	0.265593
	hsa-miR-195-5p	MIMAT0000461	hsa-mir-195	MI0000489	MIR195	MIR195	0.0458532	0.279346
	hsa-miR-30d-5p	MIMAT0000245	hsa-mir-30d	MI0000255	MIR30D	MIR30D	0.00621489	0.288888
	hsa-miR-185-5p	MIMAT0000455	hsa-mir-185	MI0000482	MIR185	MIR185	0.0498772	0.301354
	hsa-miR-140-3p	MIMAT0004597	hsa-mir-140	MI0000456	MIR140	MIR140	0.0309876	0.301647
	hsa-miR-197-3p	MIMAT0000227	hsa-mir-197	MI0000239	MIR197	MIR197	0.00927724	0.316197
	hsa-miR-30b-5p	MIMAT0000420	hsa-mir-30b	MI0000441	MIR30B	MIR30B	0.0117699	0.323704
	hsa-miR-652-3p	MIMAT0003322	hsa-mir-652	MI0003667	MIR652	MIR652	0.00411413	0.378751
	hsa-let-7e-5p	MIMAT0000066	hsa-let-7e	MI0000066	MIRLET7E	MIRLET7E	0.0385933	0.395888	●
	hsa-miR-328-3p	MIMAT0000752	hsa-mir-328	MI0000804	MIR328	MIR328	0.0446165	0.482327
	hsa-miR-140-5p	MIMAT0000431	hsa-mir-140	MI0000456	MIR140	MIR140	0.0273047	0.506413
	hsa-miR-106b-3p	MIMAT0004672	hsa-mir-106b	MI0000734	MIR106B	MIR106B	0.0409404	1.83448
	hsa-miR-769-5p	MIMAT0003886	hsa-mir-769	MI0003834	MIR769	MIR769	0.0355613	1.89337
	hsa-miR-3615	MIMAT0017994	hsa-mir-3615	MI0016005	MIR3615	MIR3615	0.0178946	1.92961
	hsa-miR-378a-3p	MIMAT0000732	hsa-mir-378a	MI0000786	MIR378A	MIR378A	0.0180911	2.34271
	hsa-miR-128-3p	MIMAT0000424	hsa-mir-128-2	MI0000727	MIR128-2	MIR128-2	0.0150129	2.45908
	hsa-miR-454-3p	MIMAT0003885	hsa-mir-454	MI0003820	MIR454	MIR454	0.0125091	2.46829
	hsa-miR-378c	MIMAT0016847	hsa-mir-378c	MI0015825	MIR378C	MIR378C	0.0196386	2.56975
	hsa-miR-4677-3p	MIMAT0019761	hsa-mir-4677	MI0017308	MIR4677	MIR4677	0.0144305	2.8747
	hsa-miR-1307-3p	MIMAT0005951	hsa-mir-1307	MI0006444	MIR1307	MIR1307	0.0166424	3.0033
	hsa-miR-4746-5p	MIMAT0019880	hsa-mir-4746	MI0017385	MIR4746	MIR4746	0.0489414	3.07626	#
	hsa-miR-19a-3p	MIMAT0000073	hsa-mir-19a	MI0000073	MIR19A	MIR19A	0.018827	3.09781
	hsa-miR-2116-5p	MIMAT0011160	hsa-mir-2116	MI0010635	MIR2116	MIR2116	0.0196935	3.15331
	hsa-miR-15b-3p	MIMAT0004586	hsa-mir-15b	MI0000438	MIR15B	MIR15B	0.0243411	3.20323
	hsa-miR-18a-5p	MIMAT0000072	hsa-mir-18a	MI0000072	MIR18A	MIR18A	0.0129174	3.2201
	hsa-miR-16-2-3p	MIMAT0004518	hsa-mir-16-2	MI0000115	MIR16-2	MIR16-2	0.019943	3.48206
	hsa-miR-181a-3p	MIMAT0000270	hsa-mir-181a-1	MI0000289	MIR181A1	MIR181A1	0.0349461	3.54408
	hsa-miR-33b-5p	MIMAT0003301	hsa-mir-33b	MI0003646	MIR33B	MIR33B	0.0294662	3.55538
	hsa-miR-619-5p	MIMAT0026622	hsa-mir-619	MI0003633	MIR619	MIR619	0.0462263	3.63333
	hsa-miR-25-5p	MIMAT0004498	hsa-mir-25	MI0000082	MIR25	MIR25	0.0294921	3.65678
	hsa-miR-320b	MIMAT0005792	hsa-mir-320b-1	MI0003776	#N/A	#N/A	0.00940989	3.66456
	hsa-miR-107	MIMAT0000104	hsa-mir-107	MI0000114	MIR107	MIR107	0.0122511	3.71801
	hsa-miR-22-5p	MIMAT0004495	hsa-mir-22	MI0000078	MIR22	MIR22	0.0292555	3.83877
	hsa-miR-671-5p	MIMAT0003880	hsa-mir-671	MI0003760	MIR671	MIR671	0.00849153	4.19351
	hsa-miR-92b-3p	MIMAT0003218	hsa-mir-92b	MI0003560	MIR92B	MIR92B	0.0374133	4.22008
	hsa-miR-181b-5p	MIMAT0000257	hsa-mir-181b-2	MI0000683	MIR181B2	MIR181B2	0.0207903	4.23634
	hsa-miR-130b-3p	MIMAT0000691	hsa-mir-130b	MI0000748	MIR130B	MIR130B	0.0104932	4.46364
	hsa-miR-548h-5p	MIMAT0005928	hsa-mir-548h-1	MI0006411	MIR548H1	MIR548H1	0.00282253	5.1493
	hsa-miR-548x-5p	MIMAT0022733	hsa-mir-548aj-2	MI0016815	MIR548AJ2	MIR548AJ2	0.00505646	5.23087
	hsa-miR-548ar-5p	MIMAT0022265	hsa-mir-548aj-2	MI0016815	MIR548AJ2	MIR548AJ2	0.00505646	5.23087
	hsa-miR-548aj-5p	MIMAT0022739	hsa-mir-548aj-2	MI0016815	MIR548AJ2	MIR548AJ2	0.00505646	5.23087
	hsa-miR-548g-5p	MIMAT0022722	hsa-mir-548aj-2	MI0016815	MIR548AJ2	MIR548AJ2	0.00505646	5.23087
	hsa-miR-7977	MIMAT0031180	hsa-mir-7977	MI0025753	MIR7977	MIR7977	0.00855069	5.31929
	hsa-miR-1301-3p	MIMAT0005797	hsa-mir-1301	MI0003815	MIR1301	MIR1301	0.0196291	5.36471
	hsa-miR-548f-5p	MIMAT0026739	hsa-mir-548f-1	MI0006374	MIR548F1	MIR548F1	0.00390703	5.37776
	hsa-miR-330-5p	MIMAT0004693	hsa-mir-330	MI0000803	MIR330	MIR330	0.0253506	5.59263
	hsa-miR-21-5p	MIMAT0000076	hsa-mir-21	MI0000077	MIR21	MIR21	0.00647736	5.61445	#
	hsa-miR-181c-5p	MIMAT0000258	hsa-mir-181c	MI0000271	MIR181C	MIR181C	0.0241594	5.89146
	hsa-miR-27a-5p	MIMAT0004501	hsa-mir-27a	MI0000085	MIR27A	MIR27A	0.0124665	5.95208
	hsa-miR-548f-3p	MIMAT0005895	hsa-mir-548f-2	MI0006375	MIR548F2	MIR548F2	0.0222003	6.16524
	hsa-miR-548au-5p	MIMAT0022291	hsa-mir-548au	MI0019145	MIR548AU	MIR548AU	0.0283656	6.26797
	hsa-miR-92a-1-5p	MIMAT0004507	hsa-mir-92a-1	MI0000093	MIR92A1	MIR92A1	0.0109858	6.63814
	hsa-miR-877-5p	MIMAT0004949	hsa-mir-877	MI0005561	MIR877	MIR877	0.0200668	7.19537
	hsa-miR-296-5p	MIMAT0000690	hsa-mir-296	MI0000747	MIR296	MIR296	0.0179581	7.31707
	hsa-miR-5100	MIMAT0022259	hsa-mir-5100	MI0019116	MIR5100	MIR5100	0.0184756	8.00947
	hsa-miR-7706	MIMAT0030021	hsa-mir-7706	MI0025242	MIR7706	MIR7706	0.000514882	8.09078
	hsa-miR-3960	MIMAT0019337	hsa-mir-3960	MI0016964	MIR3960	MIR3960	0.0439156	8.20677
	hsa-miR-10a-5p	MIMAT0000253	hsa-mir-10a	MI0000266	MIR10A	MIR10A	0.0147159	9.04334
	hsa-miR-222-5p	MIMAT0004569	hsa-mir-222	MI0000299	MIR222	MIR222	0.00579877	9.26639
	hsa-miR-874-5p	MIMAT0026718	hsa-mir-874	MI0005532	MIR874	MIR874	0.00944694	9.28311
	hsa-miR-6087	MIMAT0023712	hsa-mir-6087	MI0020364	#N/A	#N/A	0.0306633	9.46364
	hsa-miR-146b-5p	MIMAT0002809	hsa-mir-146b	MI0003129	MIR146B	MIR146B	0.00472223	9.47041
	hsa-miR-181b-3p	MIMAT0022692	hsa-mir-181b-1	MI0000270	MIR181B1	MIR181B1	0.0379071	10.4939
	hsa-miR-146b-3p	MIMAT0004766	hsa-mir-146b	MI0003129	MIR146B	MIR146B	0.0131353	10.9777
	hsa-miR-3614-5p	MIMAT0017992	hsa-mir-3614	MI0016004	MIR3614	MIR3614	0.0328249	11.5375
	hsa-miR-1268a	MIMAT0005922	hsa-mir-1268a	MI0006405	MIR1268A	MIR1268A	0.00989054	11.7232
	hsa-miR-34a-3p	MIMAT0004557	hsa-mir-34a	MI0000268	MIR34A	MIR34A	0.00956324	12
	hsa-miR-146a-5p	MIMAT0000449	hsa-mir-146a	MI0000477	MIR146A	MIR146A	0.00749286	12.0582
	hsa-miR-21-3p	MIMAT0004494	hsa-mir-21	MI0000077	MIR21	MIR21	0.00361392	12.8522	#
	hsa-miR-1268b	MIMAT0018925	hsa-mir-1268b	MI0016748	MIR1268B	MIR1268B	0.00999922	14.1851
	hsa-miR-19b-1-5p	MIMAT0004491	hsa-mir-19b-1	MI0000074	MIR19B1	MIR19B1	0.0147316	14.6942
	hsa-miR-4521	MIMAT0019058	hsa-mir-4521	MI0016887	MIR4521	MIR4521	0.0480422	15.0459
	hsa-miR-7704	MIMAT0030019	hsa-mir-7704	MI0025240	MIR7704	MIR7704	0.0403706	15.8345
	hsa-miR-1180-3p	MIMAT0005825	hsa-mir-1180	MI0006273	MIR1180	MIR1180	0.00431883	16.4083
	hsa-miR-210-5p	MIMAT0026475	hsa-mir-210	MI0000286	MIR210	MIR210	0.0256044	21.2921
	hsa-miR-148a-5p	MIMAT0004549	hsa-mir-148a	MI0000253	MIR148A	MIR148A	0.00591679	21.5898
	hsa-miR-3688-3p	MIMAT0018116	hsa-mir-3688-1	MI0016089	MIR3688-1	MIR3688-1	0.0137605	21.6364
	hsa-miR-132-3p	MIMAT0000426	hsa-mir-132	MI0000449	MIR132	MIR132	0.0287898	22.4395
	hsa-miR-148a-3p	MIMAT0000243	hsa-mir-148a	MI0000253	MIR148A	MIR148A	0.00238669	23.6091
	hsa-miR-4508	MIMAT0019045	hsa-mir-4508	MI0016872	MIR4508	MIR4508	0.0181076	24.8557
	hsa-miR-3940-3p	MIMAT0018356	hsa-mir-3940	MI0016597	MIR3940	MIR3940	0.00771599	25.9199
	hsa-miR-4485-3p	MIMAT0019019	hsa-mir-4485	MI0016846	MIR4485	MIR4485	0.0128367	29.7666
	hsa-miR-9-5p	MIMAT0000441	hsa-mir-9-1	MI0000466	MIR9-1	MIR9-1	0.00623977	30.0494
	hsa-miR-9-3p	MIMAT0000442	hsa-mir-9-1	MI0000466	MIR9-1	MIR9-1	0.0431907	30.8454
	hsa-miR-210-3p	MIMAT0000267	hsa-mir-210	MI0000286	MIR210	MIR210	0.00727296	31.5742
	hsa-miR-365b-3p	MIMAT0022834	hsa-mir-365a	MI0000767	MIR365A	MIR365A	0.00685416	33.1108
	hsa-miR-365a-3p	MIMAT0000710	hsa-mir-365a	MI0000767	MIR365A	MIR365A	0.00685416	33.1108
	hsa-miR-1246	MIMAT0005898	hsa-mir-1246	MI0006381	MIR1246	MIR1246	0.0400485	46.7306
	hsa-miR-212-3p	MIMAT0000269	hsa-mir-212	MI0000288	MIR212	MIR212	0.00855314	51.0583
	hsa-miR-34a-5p	MIMAT0000255	hsa-mir-34a	MI0000268	MIR34A	MIR34A	0.00123448	52.4919
	hsa-miR-642a-5p	MIMAT0003312	hsa-mir-642a	MI0003657	MIR642A	MIR642A	0.00624695	52.5455
	hsa-miR-155-5p	MIMAT0000646	hsa-mir-155	MI0000681	MIR155	MIR155	0.001833	54.384
	hsa-miR-155-3p	MIMAT0004658	hsa-mir-155	MI0000681	MIR155	MIR155	0.0060948	60
	hsa-miR-4449	MIMAT0018968	hsa-mir-4449	MI0016792	MIR4449	MIR4449	0.0271282	60.6495
	hsa-miR-193b-5p	MIMAT0004767	hsa-mir-193b	MI0003137	MIR193B	MIR193B	0.040023	86.494
	hsa-miR-193b-3p	MIMAT0002819	hsa-mir-193b	MI0003137	MIR193B	MIR193B	0.0160903	90.6493
	hsa-miR-132-5p	MIMAT0004594	hsa-mir-132	MI0000449	MIR132	MIR132	0.0307044	175.144
	hsa-miR-4792	MIMAT0019964	hsa-mir-4792	MI0017439	#N/A	#N/A	0.0268876	539.381
	hsa-miR-1290	MIMAT0005880	hsa-mir-1290	MI0006352	MIR1290	MIR1290	0.0168564	only expressed in LCL
	hsa-miR-3928-3p	MIMAT0018205	hsa-mir-3928	MI0016438	MIR3928	MIR3928	0.0184747	only expressed in LCL
	hsa-miR-4421	MIMAT0018934	hsa-mir-4421	MI0016758	MIR4421	MIR4421	0.02413	only expressed in LCL
	hsa-miR-3143	MIMAT0015012	hsa-mir-3143	MI0014167	MIR3143	MIR3143	0.0255942	only expressed in LCL
	hsa-miR-3661	MIMAT0018082	hsa-mir-3661	MI0016062	MIR3661	MIR3661	0.0303124	only expressed in LCL
	hsa-miR-6501-5p	MIMAT0025458	hsa-mir-6501	MI0022213	MIR6501	MIR6501	0.0319738	only expressed in LCL
	hsa-miR-642a-3p	MIMAT0020924	hsa-mir-642a	MI0003657	MIR642A	MIR642A	0.0325362	only expressed in LCL
	hsa-miR-365a-5p	MIMAT0009199	hsa-mir-365a	MI0000767	MIR365A	MIR365A	0.033155	only expressed in LCL
	hsa-miR-7974	MIMAT0031177	hsa-mir-7974	MI0025750	MIR7974	MIR7974	0.0336797	only expressed in LCL
	hsa-miR-146a-3p	MIMAT0004608	hsa-mir-146a	MI0000477	MIR146A	MIR146A	0.0341699	only expressed in LCL
	hsa-miR-3667-3p	MIMAT0018090	hsa-mir-3667	MI0016068	MIR3667	MIR3667	0.0363147	only expressed in LCL
	hsa-miR-4437	MIMAT0018953	hsa-mir-4437	MI0016778	MIR4437	MIR4437	0.0406763	only expressed in LCL
	hsa-miR-4492	MIMAT0019027	hsa-mir-4492	MI0016854	MIR4492	MIR4492	0.0473048	only expressed in LCL	#
	hsa-miR-208b-3p	MIMAT0004960	hsa-mir-208b	MI0005570	MIR208B	MIR208B	0.0475679	only expressed in LCL
		Down-regulated in LCLs
		Up-regulated in LCLs
	●	miRNAs which are interacting with MS risk SNPs in their target sites
	#	MS risk miRNAs

## Sheet: Supplementary Table 4
	Supplementary Table 4: The genotype effect of proximal MS risk SNPs to MS risk miRNAs on the correlation between expression of MS risk miRNAs and their targeted genes in in the Euro LCL cohort (n=373) of Geuvadis study.
	The correlations between the MS risk miRNA expression and their putative targets were calculated for all genotypes (whole population), risk (homozygotic risk allele),
	heterozygote (heterozygotic risk and protective alleles) and protective (homozygotic protective allele) genotypes of proximal MS risk SNPs to MS risk miRNAs.
							LCL Geuvadis EUR Cohort
	Human MS Risk miRNA	SNP	Risk Allele	Protective Allele	Targeted Genes	MS Risk Genes	Whole population		Risk Genotype		Hetrozygous Genotype		Protective Genotype
							Rho	P value	Rho	P value	Rho	P value	Rho	P value
	let-7a-2-5p	rs6589939	G	A	PAPD4		-0.0159	0.7368	0.1582	0.2441	-0.165	0.0416	-0.04816	0.5777
					ZNF460		-0.07107	0.1327	-0.06118	0.6542	0.0237	0.7712	-0.01263	0.8839
					UFL1		0.02574	0.5865	-0.2571	0.0557	0.07714	0.3433	0.03922	0.6503
					ZNF318		0.08832	0.0615	0.1487	0.2742	0.1183	0.1453	0.108	0.2109
					CEP120		0.07446	0.1151	-0.01613	0.9061	0.0992	0.2225	0.01925	0.824
					ZNF644		0.1225	0.0094	0.06418	0.6384	0.1486	0.0667	0.1214	0.1592
					BACH1		0.04687	0.3217	0.04149	0.7614	0.02687	0.7417	0.006569	0.9395
					RAB8B		-0.023	0.627	-0.009091	0.947	-0.001501	0.9853	0.05489	0.5256
					HIF1AN		0.067	0.1564	0.1085	0.4259	-0.07638	0.348	0.1755	0.041
					ERN1		-0.01547	0.7438	-0.1245	0.3607	-0.01039	0.8986	-0.03759	0.664
					SYNPO		-0.006454	0.8915	-0.08243	0.5458	0.04723	0.5621	0.04697	0.5871
					ESPL1		0.06272	0.1846	0.05728	0.675	-0.004048	0.9604	0.06136	0.478
					BEND4		-0.07996	0.0906	0.06309	0.6441	0.03025	0.7105	-0.1847	0.0313
					ABT1		0.01816	0.7011	0.001367	0.992	-0.04736	0.561	-0.02362	0.7849
					IL10		0.09686	0.0402	0.1604	0.2378	0.04206	0.6057	0.1429	0.0969
					TET3		-0.01788	0.7055	0.04293	0.7534	0.03506	0.667	-0.1231	0.1534
					PATL1		0.03433	0.4681	0.08893	0.5146	0.02421	0.7664	-0.05846	0.499
					ARID3B		0.03515	0.4575	-0.04211	0.758	0.06515	0.4237	-0.04002	0.6436
					COL19A1		0.01947	0.6807	-0.05243	0.7012	0.01036	0.8989	0.161	0.0611
					ZFP36		0.03421	0.4696	-0.01148	0.9331	0.1448	0.0742	-0.1004	0.2447
					DNA2		0.1391	0.0032	0.1262	0.3538	0.2029	0.0119	0.008349	0.9232
					VTA1		0.01505	0.7505	0.002597	0.9848	0.006929	0.9323	-0.0701	0.4174
					SMCR8		-0.01009	0.8312	-0.1012	0.4579	-0.00903	0.9118	0.01759	0.8389
					NRAS		0.06056	0.2003	0.03636	0.7902	-0.03845	0.637	0.1132	0.1896
					ZBTB24		0.0355	0.453	0.2908	0.0297	-0.1369	0.0916	0.1337	0.1207
					SOCS1	SOCS1	-0.05126	0.2784	-0.1178	0.3871	-0.07967	0.3276	-0.05877	0.4968
					SLK		0.01821	0.7004	-0.2522	0.0607	-0.01787	0.8265	0.1175	0.1731
					PDCD4		-0.04349	0.3579	-0.2021	0.1352	-0.05432	0.5048	-0.09123	0.2908
					LIMD2		-0.03786	0.4236	-0.2116	0.1174	-0.1126	0.1659	0.09009	0.2969
					ARID3A		-0.03779	0.4244	0.06227	0.6485	0.1357	0.0944	-0.1863	0.0298
					IFI44L		-0.05239	0.2679	-0.07211	0.5974	-0.1419	0.0801	-0.02579	0.7657
					MOB1A		-0.01426	0.7631	-0.01784	0.8962	0.02836	0.7279	-0.08567	0.3214
					GATM		0.09996	0.0342	0.1366	0.3153	0.1641	0.0426	0.0292	0.7358
					TMEM2		0.0101	0.8309	-0.1154	0.3968	-0.05413	0.5063	-0.0225	0.7949
					C14orf43		0.0182	0.7005	0.06405	0.6391	0.1194	0.1417	-0.01061	0.9024
					MDM4		-0.04446	0.3472	-0.1013	0.4576	-0.09171	0.2595	-0.05078	0.5571
					PXT1		0.07586	0.1084	0.06364	0.6413	0.06022	0.4596	0.111	0.1982
					TRIM71	TRIM71	-0.04441	0.3478	0.07785	0.5685	-0.1418	0.0804	-0.02003	0.8169
					STK4		-0.05131	0.278	-0.08284	0.5438	-0.09364	0.2496	-0.08298	0.3369
					CDC23		0.1242	0.0084	0.2199	0.1034	0.06376	0.4337	0.1848	0.0313
					RALGAPB		-0.02462	0.6029	-0.2616	0.0515	-0.06747	0.4073	0.09825	0.2551
					MAP3K2		-0.05973	0.2065	-0.01606	0.9065	0.00382	0.9626	-0.09758	0.2584
					CBX5		-0.0209	0.6588	-0.1193	0.3813	0.05875	0.4707	-0.0377	0.663
					ABHD17C		0.1575	0.0008	0.1419	0.2968	0.06925	0.395	0.2735	0.0013
					SENP2		0.0198	0.6756	0.02139	0.8756	0.03901	0.6321	-0.03646	0.6735
					PAG1		0.01896	0.6887	-0.107	0.4326	0.112	0.1683	-0.03192	0.7122
					C5orf51		-0.07184	0.1285	-0.09481	0.487	-0.0351	0.6667	-0.049	0.5711
					ITGA4		-0.025	0.5973	-0.03773	0.7825	0.01139	0.8889	-0.000396	0.9963
					ZC3HAV1L		-0.008745	0.8534	0.119	0.3824	0.05253	0.519	0.003421	0.9685
					NAP1L1		0.05783	0.2213	0.1592	0.2412	0.04246	0.6023	0.05658	0.5129
					ZC3HAV1	ZC3HAV1	0.002936	0.9505	-0.09419	0.4899	0.1454	0.0729	-0.0623	0.4712
					MTF2		0.02804	0.5535	0.09412	0.4902	0.1131	0.1639	-0.03866	0.655
					MYD88		-0.02311	0.6252	-0.07047	0.6058	-0.05268	0.5179	0.04828	0.5768
					CCR7		-0.04424	0.3497	-0.1576	0.2462	-0.02788	0.7322	-0.01169	0.8926
					ITGB8		-0.08004	0.0903	0.1958	0.1482	-0.09984	0.2195	-0.1487	0.0841
					C11orf57		0.05014	0.2891	0.1372	0.3134	0.1235	0.1284	0.01059	0.9026
					NHLRC3		0.06123	0.1953	-0.1439	0.2901	0.1595	0.0489	0.04548	0.599
					C3orf38		0.02461	0.603	0.03705	0.7863	0.0009516	0.9907	0.02911	0.7366
					STARD13		-0.04272	0.3665	0.04422	0.7462	-0.1677	0.0382	-0.1146	0.1839
					RBM12B		0.03588	0.4482	0.1024	0.4527	0.01697	0.835	-0.05339	0.537
					MTDH		0.08502	0.0719	0.123	0.3663	0.0404	0.62	-0.0008397	0.9923
					CISH		0.05401	0.2534	0.1616	0.2341	0.07976	0.3271	-0.0385	0.6563
					ZNF35		0.003305	0.9443	0.07409	0.5873	0.04001	0.6234	-0.1049	0.2242
					KPNA5		0.0577	0.2224	0.03185	0.8157	0.04546	0.5768	0.1768	0.0395
					DICER1		-0.03073	0.516	-0.06295	0.6449	-0.009563	0.9066	-0.05852	0.4986
					SLC30A7	SLC30A7	0.09186	0.0518	-0.08852	0.5165	0.1149	0.1574	0.165	0.0549
					SMARCAD1		0.03712	0.4327	-0.1926	0.1549	0.09348	0.2504	-0.1236	0.1517
					FNDC3A		0.06754	0.153	0.2414	0.0731	0.04181	0.6079	0.1707	0.0469
					USP38		-0.05153	0.2759	-0.1603	0.238	0.01597	0.8447	-0.2131	0.0127
					TROVE2		-0.02717	0.5657	-0.2483	0.065	-0.05083	0.5327	-0.03257	0.7066
					TGFBR1		0.02185	0.6443	0.06159	0.6521	-0.1488	0.0663	-0.01178	0.8917
					MAVS		-0.1642	0.0005	-0.1468	0.2805	-0.1891	0.0192	-0.155	0.0715
					IKZF2		-0.06912	0.1436	-0.1088	0.4247	-0.1656	0.0408	-0.04625	0.5929
	hsa-miR-3188-3p	rs4808760	C	G	ZNF561		0.04396	0.3527	0.1102	0.1387	-0.005203	0.9517	-0.2477	0.2326
					TNFRSF10B		-0.05831	0.2175	-0.06072	0.4155	-0.02804	0.7441	0.07154	0.734
					FBXO45		0.009313	0.844	-0.03115	0.6763	0.0208	0.8087	0.2462	0.2356
					EIF4A1		-0.08212	0.0822	-0.08948	0.2296	-0.1525	0.0742	0.3515	0.0849
					RBM38		-0.07018	0.1376	-0.1293	0.0819	-0.01482	0.863	-0.1331	0.526
					ZCCHC3		0.01863	0.6938	0.1179	0.1128	0.02867	0.7385	-0.08231	0.6957
					MCL1		-0.05479	0.2466	0.01987	0.79	-0.01605	0.8518	-0.49	0.0129
					TEC		0.0528	0.2643	0.04892	0.5119	0.0009886	0.9908	-0.09308	0.6581
					ZNF652		-0.07741	0.1014	-0.0908	0.2228	-0.08909	0.2987	-0.07154	0.734
					TSPYL4		-0.06546	0.1662	-0.01791	0.8103	-0.1003	0.242	-0.4254	0.034
					RPS6KA3		-0.002493	0.958	-0.04523	0.5443	-0.05504	0.5214	-0.34	0.0963
					DMKN		-0.03097	0.5128	-0.02988	0.6889	0.01118	0.8964	-0.19	0.363
					MOB3A		-0.03863	0.4142	-0.01287	0.8631	0.009783	0.9093	-0.03769	0.858
					ATG5		-0.009396	0.8426	-0.001685	0.982	0.06867	0.4235	-0.1692	0.4187
					TMEM194A		0.0808	0.0873	-0.05722	0.4429	0.06465	0.4512	0.5246	0.0071
					OAS3		0.03815	0.42	0.08239	0.2689	-0.02655	0.7572	0.1885	0.367
					PPP2R4		-0.09333	0.0481	-0.1899	0.0102	-0.1615	0.0584	0.1338	0.5236
					PKD1		-0.06344	0.1796	-0.05725	0.4427	-0.0887	0.3009	-0.2792	0.1765
					DNAH10OS		-0.01328	0.779	0.07179	0.3355	-0.08396	0.3275	-0.4015	0.0466
					POLR3D		0.0007299	0.9877	-0.007748	0.9173	-0.07747	0.3665	0.2538	0.2208
					UAP1L1		0.03616	0.4447	-0.04319	0.5626	-0.008044	0.9254	0.34	0.0963
					BSG		-0.05402	0.2533	-0.04177	0.5756	0.01616	0.8508	-0.09154	0.6634
					RDX		-0.05511	0.2438	-0.06517	0.3821	-0.04419	0.6068	-0.04692	0.8237
					SLC19A2		-0.001367	0.9769	-0.07863	0.2914	-0.06148	0.4738	0.1608	0.4427
					WASF2		0.0316	0.5042	-0.09734	0.1911	0.0338	0.6939	0.2823	0.1715
					APOBEC3C		-0.02851	0.5468	0.01155	0.877	-0.04575	0.5941	-0.02	0.9244
					PANK3		-0.01739	0.7133	-0.04813	0.5188	-0.06422	0.4543	0.04538	0.8294
					PDE4B		-0.07874	0.0956	-0.03809	0.6097	-0.002377	0.9779	-0.37	0.0687
					FNDC3A		0.03024	0.5227	0.01248	0.8672	-0.002363	0.9781	-0.006923	0.9738
					STK38		-0.03748	0.4282	-0.04403	0.5551	0.009624	0.9108	-0.3123	0.1285
					ARHGAP1		-0.02853	0.5466	0.007935	0.9153	0.005217	0.9516	-0.3346	0.1021
					CCNI		-0.007388	0.8759	-0.06123	0.4116	0.02777	0.7464	-0.003077	0.9884
					CAND1		0.05992	0.205	-0.02987	0.689	0.1543	0.0707	-0.08231	0.6957
					GPR63		-0.09055	0.0552	-0.1053	0.1572	-0.09101	0.2884	-0.09846	0.6396
					PBRM1		0.006692	0.8876	-0.05159	0.4891	0.1571	0.0658	0.25	0.2281
	hsa-miR-125b-1-5p	rs6589939	G	A	HIF1AN		-0.01094	0.8172	0.03486	0.7987	0.07243	0.3736	-0.04215	0.6261
					E2F7		-0.08814	0.062	-0.06077	0.6564	-0.1333	0.1005	-0.1416	0.1001
					LRRC57		0.08799	0.0625	-0.05154	0.706	-0.004614	0.9549	0.1671	0.0518
					PUM2		0.1312	0.0054	0.1034	0.4482	0.154	0.0574	0.22	0.0101
					BTG2		-0.01171	0.8045	0.02201	0.8721	-0.06856	0.3998	0.0894	0.3006
					PARD6B		0.07053	0.1357	-0.2421	0.0722	0.09039	0.2665	0.05725	0.508
					TWSG1		0.1454	0.002	-0.008749	0.949	0.1568	0.053	0.2117	0.0134
					ZKSCAN5		-0.01305	0.7828	-0.01962	0.8859	-0.01135	0.8893	-0.01493	0.8631
					TP53INP1		0.04377	0.3548	0.2993	0.025	-0.04098	0.615	0.1447	0.0927
					ATXN1	ATXN1	0.06638	0.1603	0.1964	0.1469	0.0499	0.5402	0.08358	0.3334
					TAOK1		0.07096	0.1333	0.1087	0.425	0.05084	0.5325	0.09838	0.2545
					GOLGA8B		-0.01018	0.8297	-0.01333	0.9223	-0.1018	0.2107	-0.01409	0.8707
					GOLGA8A		-0.05697	0.2283	0.01558	0.9092	-0.1602	0.0479	-0.1061	0.2188
					NUFIP2		0.0432	0.3611	-0.02235	0.8701	0.04493	0.5813	0.08741	0.3116
					GUF1		-0.06032	0.202	-0.4977	<0.0001	0.02556	0.7539	-0.03394	0.6948
					CLCN3		0.01816	0.7012	-0.1766	0.193	-0.03201	0.6945	0.1898	0.0269
					CDK6		0.04375	0.355	0.3315	0.0126	-0.06957	0.3928	0.1044	0.2266
					MAP3K10		-0.07154	0.1301	0.1101	0.4191	-0.0557	0.494	-0.1709	0.0466
					CD74		-0.09554	0.043	0.0004101	0.9976	-0.2408	0.0027	-0.0827	0.3385
	hsa-miR-21-5p	rs2150879	G	A	HLA-DQA1		-0.005152	0.924	-0.1386	0.2671	-0.07807	0.303	0.2047	0.038
					BRMS1L		0.03298	0.4858	0.005448	0.9654	-0.001715	0.982	0.02381	0.8113
					ZNF678		0.02646	0.576	0.01042	0.9338	0.04715	0.5343	0.1082	0.2766
					LCOR		-0.0121	0.7983	0.06114	0.6258	-0.05792	0.4451	0.03445	0.7297
					MKNK2		-0.0961	0.0418	-0.2785	0.0235	-0.0644	0.3958	-0.08183	0.4112
					EIF5		0.08489	0.0723	0.1704	0.1714	0.1116	0.1403	-0.1221	0.2193
					RSAD2		-0.188	<0.0001	-0.2194	0.0767	-0.3565	<0.0001	-0.0637	0.5227
					PELI1		0.04584	0.3324	-0.1398	0.2631	0.2372	0.0015	-0.1079	0.278
					UBR3		-0.06063	0.1998	-0.1019	0.4154	-0.06115	0.4201	-0.05518	0.5799
					ZFP36L1	ZFP36L1	-0.1367	0.0037	0.07759	0.5358	-0.2515	0.0008	-0.009555	0.9237
					MBNL1		0.01331	0.7784	-0.1791	0.1502	0.09195	0.2248	0.08697	0.3824
					ZNF827		0.01284	0.7862	0.2098	0.0909	-0.02465	0.7454	0.01856	0.8524
					BCL2		-0.08391	0.0757	-0.2296	0.0637	-0.1157	0.1264	-0.02668	0.7891
					PLAG1		-0.01912	0.6862	-0.01305	0.9172	0.008023	0.9158	-0.1422	0.1518
					RC3H2		-0.1141	0.0155	-0.08081	0.5189	-0.07959	0.2937	-0.2511	0.0105
					RIT1		0.1613	0.0006	0.1091	0.3833	0.1791	0.0174	0.2143	0.0297
					MALT1	MALT1	0.06493	0.1696	-0.04878	0.6973	0.08984	0.2357	0.009917	0.9208
					GTF2H1		0.02316	0.6246	0.02461	0.8445	-0.06088	0.4222	0.1621	0.1019
					ETS1	ETS1	0.01802	0.7033	-0.04382	0.7268	0.1036	0.1713	0.0329	0.7414
					TMEM106B		0.06925	0.1429	0.007369	0.9532	0.04968	0.5126	0.1206	0.2249
					CHIC1		-0.01724	0.7157	-0.1097	0.3806	-0.09001	0.2348	0.06031	0.5451
					CHD9		-0.002665	0.9551	0.02186	0.8617	-0.008752	0.9082	0.1193	0.23
					ANKRD33B		0.05573	0.2386	0.05475	0.6624	-0.0472	0.5339	0.1337	0.1781
					KIAA0355		-0.0364	0.4417	-0.1109	0.3755	-0.04144	0.5851	0.007853	0.9373
					C14orf43		0.01122	0.8126	0.2067	0.0958	-0.1259	0.096	0.001823	0.9854
					KDM4B		-0.06859	0.1468	-0.09554	0.4454	0.00405	0.9575	-0.1005	0.3125
					FAM63B		-0.04954	0.2949	-0.1226	0.3269	-0.02241	0.7678	0.07958	0.4243
					TAOK1		-0.02547	0.5903	-0.01113	0.9293	-0.106	0.1615	0.03038	0.7607
					KLF3		-0.2009	<0.0001	-0.1178	0.3462	-0.2975	<0.0001	-0.0226	0.8207
					ANKRD46		-0.05882	0.2135	-0.09446	0.4506	-0.1445	0.0556	-0.01851	0.8528
					SMAD7		0.07971	0.0916	0.01447	0.9082	0.1919	0.0107	-0.1375	0.1661
					CBX4		-0.09287	0.0492	0.0674	0.5908	-0.0748	0.3238	-0.2222	0.0241
					TBL1XR1		-0.05938	0.2092	-0.28	0.0228	0.04091	0.5898	-0.1832	0.064
					BRD2		-0.08082	0.0872	-0.105	0.4015	-0.107	0.1576	-0.008621	0.9311
					ZFP36L2	ZFP36L2	0.04403	0.3519	-0.01422	0.9098	-0.04976	0.5119	0.116	0.2432
					ALDH9A1		-0.08659	0.0668	-0.2489	0.0439	-0.04577	0.5463	-0.112	0.26
					PCBP1		-0.06956	0.1411	-0.1772	0.1547	-0.02534	0.7385	-0.1217	0.2208
					TSPAN31		-0.04009	0.3967	-0.2061	0.0968	-0.09832	0.1942	0.02746	0.7831
					POU2F1		-0.1323	0.005	-0.1491	0.2323	-0.06231	0.4113	-0.2687	0.0061
					ATXN10		-0.1286	0.0064	-0.01714	0.8914	-0.1324	0.0798	-0.1308	0.1878
					PIK3C2A		0.02455	0.6039	-0.005657	0.964	0.06439	0.3959	-0.1354	0.1728
					MRPL30		0.00753	0.8736	-0.1614	0.1955	-0.1467	0.052	0.1846	0.062
					CPEB3		-0.1386	0.0032	-0.2951	0.0162	-0.07439	0.3265	-0.2628	0.0073
					KLHL15		-0.2096	<0.0001	-0.3303	0.0068	-0.2371	0.0015	-0.1232	0.2151
					C21orf91		-0.05722	0.2262	0.05308	0.6721	-0.2096	0.0052	0.1232	0.2152
					RDX		-0.05093	0.2815	0.01317	0.9164	-0.03181	0.6751	-0.1471	0.138
					RAB6A		-0.02222	0.6386	-0.02311	0.8539	-0.05365	0.4794	0.0494	0.6202
					SUGT1		-0.07155	0.1301	-0.1288	0.3026	-0.009399	0.9015	-0.08345	0.402
					UGCG		-0.1363	0.0038	-0.05743	0.647	-0.2792	0.0002	-0.0535	0.5915
					DUSP16		0.02404	0.6114	-0.01284	0.9185	0.06708	0.3764	0.0749	0.4521
					CDK6		0.04688	0.3216	0.1373	0.2716	0.1372	0.0694	-0.1299	0.1909
					LMNB1		-0.03803	0.4214	-0.08849	0.4799	0.009487	0.9005	-0.0329	0.7414
					PIK3CA		-0.1016	0.0314	-0.2234	0.0714	-0.1201	0.1125	-0.01085	0.9134
					CHM		-0.003782	0.9363	0.0927	0.4591	-0.05768	0.447	0.04273	0.6682
					RGS1	RGS1	0.05471	0.2473	0.05267	0.6745	-0.01369	0.8569	0.1835	0.0635
					SGK3		-0.01801	0.7035	0.1711	0.1696	-0.01391	0.8546	-0.1816	0.0663
					NPTN		-0.03731	0.4303	-0.02862	0.8196	-0.1029	0.1743	-0.03092	0.7566
					IL12A		0.0004708	0.9921	-0.03793	0.7624	-0.03198	0.6735	0.05391	0.5886
					GLCCI1		-0.08762	0.0636	-0.1173	0.3481	-0.01945	0.7978	-0.05657	0.5703
					TNRC6B		0.01437	0.7614	0.04198	0.7379	0.04573	0.5467	-0.007534	0.9398
					PIF1		0.1358	0.0039	0.113	0.3662	0.1979	0.0085	0.06702	0.5012
					TMEM245		-0.05541	0.2413	-0.0634	0.6131	-0.162	0.0317	0.02108	0.8326
					DDAH1		0.15	0.0014	0.1353	0.2786	0.1649	0.0287	0.2	0.0428
					RYBP		0.09165	0.0523	0.1302	0.2976	0.00661	0.9306	0.1656	0.0947
					C2orf15		#N/A	#N/A	#N/A	#N/A	#N/A	#N/A	#N/A	#N/A
	hsa-miR-21-3p				UPF1		-0.06623	0.1612	0.01614	0.8977	-0.07709	0.3092	-0.2187	0.0264
					ZC3H12C		-0.1085	0.0215	-0.1364	0.2749	0.008166	0.9143	-0.1362	0.1701
					TET3		0.003745	0.9369	0.02624	0.8343	0.01468	0.8467	-0.09148	0.3581
					CHMP4B		0.05424	0.2514	-0.05551	0.658	-0.006483	0.932	0.01295	0.8967
					FAM63B		-0.02636	0.5775	-0.1752	0.1594	-0.04199	0.58	0.07195	0.4702
					DDAH1		-0.08398	0.0754	-0.2638	0.0323	0.002487	0.9739	-0.1359	0.1711
					DNAJB4		-0.03323	0.4825	0.1057	0.3983	-0.1029	0.174	0.008424	0.9327
					AKAP11		-0.03444	0.4666	0.06649	0.5958	-0.05633	0.4577	0.007051	0.9436
					SHCBP1		0.1205	0.0106	0.09037	0.4705	0.06823	0.3682	0.2421	0.0137
					RBM47		-0.08924	0.0588	-0.1291	0.3015	-0.0984	0.1939	-0.1072	0.2813
					TCF4		0.0234	0.6209	-0.1263	0.3122	0.06862	0.3655	0.05157	0.6049
					CNIH		-0.1124	0.0172	-0.111	0.375	-0.2429	0.0012	-0.02758	0.7821
	The highlighted cell shows negative significant correlation (p<0.05)
	positive and negative sign for Rho mean positive and negative correlation, respectively
	#N/A Not detected

## Sheet: Supplementary Table 5
	Supplementary Table 5: Correlation between expression of MS risk miRNAs and their targeted genes in the LCL (n=5) and B cell (n=5) contextes.
	Expression level were obtained by small RNA-seq method.
	Human MS Risk miRNA	Targeted Genes	B cell		LCL
			Rho	P value	Rho	P value
	let-7a-2-5p	STK4	-0.5	0.45	-0.2	0.7833
		MDM4	-0.8	0.1333	-0.6	0.35
		CCR7	-0.2	0.7833	-0.4	0.5167
		PXT1	0.6669	0.2667	0.3	0.6833
		ABT1	0.7	0.2333	0.5	0.45
		CBX5	-0.8	0.1333	0.9	0.0833
		UFL1	-1	0.0167	-0.5	0.45
		DNA2	-0.3	0.6833	0.6	0.35
		FNDC3A	-0.8	0.1333	-0.5	0.45
		NRAS	-0.8	0.1333	0.9	0.0833
		PDCD4	-1	0.0167	-0.6	0.35
		BACH1	-0.9	0.0833	-0.6	0.35
		SYNPO	-0.1	0.95	0.9	0.0833
		TMEM2	-0.8	0.1333	0.6	0.35
		ARID3B	-0.1	0.95	0.9	0.0833
		C11orf57	0.7	0.2333	0.4	0.5167
		C5orf51	0.7	0.2333	0.1	0.95
		ESPL1	0.1	0.95	0.9	0.0833
		KPNA5	-0.8	0.1333	0.5	0.45
		MTDH	0	>0.9999	0.2	0.7833
		NHLRC3	-0.2	0.7833	0	>0.9999
		USP38	-0.5	0.45	0.3	0.6833
		C3orf38	-0.7	0.2333	-0.2	0.7833
		IKZF2	-0.7	0.2333	0.2	0.7833
		DICER1	-0.7	0.2333	0.5	0.45
		NAP1L1	-0.3	0.6833	0.1	0.95
		RAB8B	-0.1	0.95	0	>0.9999
		SENP2	-0.9	0.0833	0.6	0.35
		SMARCAD1	-0.7	0.2333	0.1	0.95
		STARD13	-0.2052	0.7333	0.3	0.6833
		BEND4	0.1	0.95	0.1	0.95
		IL10	-0.8	0.1333	0.4	0.5167
		TRIM71	0	>0.9999	-0.7071	0.4
		ARID3A	0.1	0.95	0.9	0.0833
		ZNF318	-0.9	0.0833	-0.2	0.7833
		ZNF644	-0.6	0.35	0.1	0.95
		C14orf43	-0.1	0.95	-0.6	0.35
		TGFBR1	-0.4	0.5167	0.3	0.6833
		RBM12B	1	0.0167	0.1	0.95
		CDC23	-0.6	0.35	0.5	0.45
		PAPD4	-1	0.0167	-0.2	0.7833
		RALGAPB	-0.9	0.0833	0.1	0.95
		SOCS1	-0.1	0.95	-0.8	0.1333
		CEP120	-0.7	0.2333	-0.5	0.45
		CISH	0.1	0.95	0.6	0.35
		LIMD2	0.8	0.1333	-0.3	0.6833
		MAP3K2	-0.8	0.1333	0	>0.9999
		MTF2	0.4	0.5167	-0.1	0.95
		SLC30A7	-0.9	0.0833	0	>0.9999
		SLK	-0.1	0.95	0.3	0.6833
		ZC3HAV1	-0.9	0.0833	0.8	0.1333
		MYD88	0.8	0.1333	0.6	0.35
		ZBTB24	-0.5	0.45	0.3	0.6833
		PATL1	-0.8	0.1333	0.3	0.6833
		IFI44L	-1	0.0167	-0.1	0.95
		TROVE2	-0.9	0.0833	-0.2	0.7833
		MOB1A	-0.6	0.35	-0.5	0.45
		ABHD17C	0.2	0.7833	-0.6	0.35
		ZNF35	-0.8	0.1333	0.8	0.1333
		COL19A1	-1	0.0167	0.7	0.2333
		ZNF460	-1	0.0167	0	>0.9999
		ITGA4	-0.6	0.35	0.3	0.6833
		SMCR8	-0.5	0.45	0.3	0.6833
		TET3	-0.8	0.1333	0.3	0.6833
		ZC3HAV1L	-0.6	0.35	0.7	0.2333
		ZFP36	-0.9	0.0833	-0.5	0.45
		MAVS	-0.7	0.2333	0.1	0.95
		ERN1	-0.6	0.35	0	>0.9999
		HIF1AN	-0.8	0.1333	0.9	0.0833
		GATM	0.9	0.0833	0.3	0.6833
		ITGB8	-0.6	0.35	0.3	0.6833
		PAG1	-0.6	0.35	0.3	0.6833
		VTA1	0.6	0.35	0.7	0.2333
	has-miR-3188-3p	APOBEC3C	0	>0.9999	-0.3536	0.8
		ARHGAP1	0.3536	0.8	-0.3536	0.8
		ATG5	0.3536	0.8	-0.3536	0.8
		BSG	0	>0.9999	0.3536	0.8
		CAND1	0.3536	0.8	-0.3536	0.8
		CCNI	-0.3536	0.8	-0.3536	0.8
		DMKN	0	>0.9999	-0.7071	0.4
		DNAH10OS	#N/A	#N/A	#N/A	#N/A
		EIF4A1	0.7071	0.4	-0.3536	0.8
		FBXO45	0.7071	0.4	-0.7071	0.4
		FNDC3A	0.3536	0.8	0.3536	0.8
		GPR63	0	>0.9999	-0.3536	0.8
		MCL1	0.7071	0.4	0	>0.9999
		MOB3A	#N/A	#N/A	#N/A	#N/A
		OAS3	0	>0.9999	-0.7071	0.4
		PANK3	0	>0.9999	-0.7071	0.4
		PBRM1	0	>0.9999	-0.3536	0.8
		PDE4B	0	>0.9999	-0.7071	0.4
		PKD1	0.7071	0.4	0	>0.9999
		POLR3D	0.7071	0.4	0.3536	0.8
		PPP2R4	0	>0.9999	-0.3536	0.8
		RBM38	0.3536	0.8	0.7071	0.4
		RDX	0.7071	0.4	0	>0.9999
		RPS6KA3	0.3536	0.8	0.3536	0.8
		SLC19A2	0	>0.9999	0	>0.9999
		STK38	-0.3536	0.8	0.3536	0.8
		TEC	0.3536	0.8	0	>0.9999
		TMEM194A	0	>0.9999	0	>0.9999
		TNFRSF10B	0.3536	0.8	0.3536	0.8
		TSPYL4	0.3536	0.8	-0.3536	0.8
		UAP1L1	0.3536	0.8	0.3536	0.8
		WASF2	0.7071	0.4	-0.3536	0.8
		ZCCHC3	0	>0.9999	0.3536	0.8
		ZNF561	0.3536	0.8	0	>0.9999
		ZNF652	0	>0.9999	0.3536	0.8
	has-miR-125b-1-5p	ATXN1	-0.2236	0.8	-0.2052	0.7333
		BTG2	0.4472	0.5	0.5643	0.4
		CD74	-0.2236	0.8	-0.8208	0.1333
		CDK6	0.8944	0.1	0.4617	0.4333
		CLCN3	0.2236	0.8	0.2052	0.7333
		E2F7	0.8944	0.1	0.8721	0.1
		GOLGA8A	0.7826	0.2	-0.1026	0.9
		GOLGA8B	0.7826	0.2	-0.1026	0.9
		GUF1	0.2236	0.8	0.5643	0.4
		HIF1AN	0.2236	0.8	0.8208	0.1333
		LRRC57	0.6708	0.3	-0.8721	0.1
		MAP3K10	0.1118	>0.9999	-0.8721	0.1
		NUFIP2	0.4472	0.5	0.1026	0.9
		PARD6B	0.8944	0.1	-0.1026	0.9
		PUM2	-0.8944	0.1	0.4617	0.4333
		TAOK1	0.3354	0.6	0.8721	0.1
		TP53INP1	0.4472	0.5	-0.1026	0.9
		TWSG1	-0.4472	0.5	0.4617	0.4333
		ZKSCAN5	-0.4472	0.5	-0.1539	0.8333
	has-miR-21-5p	HLA-DQA1	-0.9	0.0833	0.2	0.7833
		PCBP1	-0.3	0.6833	0.1	0.95
		ZFP36L2	0.6	0.35	0.2	0.7833
		MKNK2	0.7	0.2333	0.3	0.6833
		ETS1	-0.9	0.0833	-0.7	0.2333
		MBNL1	0.3	0.6833	-0.7	0.2333
		BRD2	0.2	0.7833	0	>0.9999
		ZFP36L1	-0.6	0.35	-0.5	0.45
		EIF5	0.1	0.95	-0.6	0.35
		RGS1	0.3	0.6833	-0.3	0.6833
		MALT1	0.2	0.7833	-0.9	0.0833
		PELI1	0.2	0.7833	-0.3	0.6833
		BCL2	-0.8	0.1333	-0.6	0.35
		CBX4	0.7	0.2333	0.1	0.95
		C14orf43	0.6	0.35	-0.5	0.45
		RAB6A	0.3	0.6833	-0.8	0.1333
		KIAA0355	0.6	0.35	-0.9	0.0833
		KDM4B	-0.7	0.2333	0.7	0.2333
		TBL1XR1	-0.1	0.95	-0.6	0.35
		KLF3	0.6	0.35	-0.6	0.35
		PIK3CA	0.2	0.7833	-0.8	0.1333
		TSPAN31	-0.8	0.1333	0.3	0.6833
		UGCG	0.3	0.6833	-0.1	0.95
		NPTN	-0.9	0.0833	-0.1	0.95
		TAOK1	0.1	0.95	-0.7	0.2333
		ATXN10	-0.5	0.45	-0.5	0.45
		CHD9	0.3	0.6833	-0.6	0.35
		ALDH9A1	0.1	0.95	-0.1	0.95
		RIT1	0.2	0.7833	0.5	0.45
		TNRC6B	0.1	0.95	-0.1	0.95
		PIK3C2A	0.1	0.95	-0.5	0.45
		GLCCI1	0.7	0.2333	-0.7	0.2333
		SUGT1	-0.3	0.6833	0.6	0.35
		SGK3	0.5	0.45	-1	0.0167
		RYBP	-0.2	0.7833	0.1	0.95
		RC3H2	0.3	0.6833	-0.2	0.7833
		LCOR	0.2	0.7833	-0.9	0.0833
		GTF2H1	-0.6	0.35	-0.7	0.2333
		IL12A	0.2	0.7833	0.3	0.6833
		MRPL30	-0.8	0.1333	-0.6	0.35
		POU2F1	0.2	0.7833	-0.9	0.0833
		CHIC1	0.2	0.7833	-0.8	0.1333
		CHM	0.2	0.7833	-0.8	0.1333
		FAM63B	0.1	0.95	-0.9	0.0833
		UBR3	0.2	0.7833	-0.8	0.1333
		TMEM106B	-0.7	0.2333	-0.9	0.0833
		ZNF678	0.1	0.95	-0.8	0.1333
		C2orf15	0.3	0.6833	-0.9	0.0833
		C21orf91	-0.8	0.1333	-0.8	0.1333
		PLAG1	0.1	0.95	-0.7	0.2333
		KLHL15	0.5	0.45	-0.9	0.0833
		ZNF827	0.5	0.45	-0.9	0.0833
		ANKRD33B	-0.2	0.7833	-0.5	0.45
		LMNB1	-0.8	0.1333	-0.1	0.95
		ANKRD46	0.4	0.5167	-0.7	0.2333
		RDX	0	>0.9999	-0.9	0.0833
		CDK6	0.6	0.35	-0.3	0.6833
		CPEB3	0.2	0.7833	-0.6	0.35
		RSAD2	0.1	0.95	-0.1	0.95
		BRMS1L	-0.2	0.7833	0	>0.9999
		DUSP16	0.6	0.35	0.5	0.45
		SMAD7	0.3	0.6833	0.6	0.35
		PIF1	0.1	0.95	0.3	0.6833
		DDAH1	0.4	0.5167	-0.8944	0.1
	has-miR-21-3p	CHMP4B	0.7	0.2333	0.6	0.35
		TCF4	-0.7	0.2333	-0.3	0.6833
		AKAP11	0.1	0.95	-0.2	0.7833
		CNIH	0.6	0.35	-0.1	0.95
		UPF1	0.6	0.35	0	>0.9999
		TET3	0.1	0.95	0.3	0.6833
		CNIH1	0.4	0.5167	-0.4	0.5167
		DNAJB4	0.9	0.0833	-0.6	0.35
		RBM47	0.9	0.0833	-0.5	0.45
		SHCBP1	0.1	0.95	0.6	0.35
		ZC3H12C	-0.1	0.95	-0.3	0.6833
	The highlighted cell shows significant correlation (p<0.05)
	positive and negative sign for Rho mean positive and negative correlation, respectively
	#N/A Not detected

## Sheet: Supplementary Table 6
	Supplementary Table 6: The conditional genotype effect of MS risk SNPs on the correlation between expression of MS risk miRNAs and their targeted MS risk genes in the Euro LCL cohort (n=373) of Geuvadis study.
	The genotype effect of the proximal MS risk SNP to both MS risk miRNA and mRNA was tested by calculating the correlation between the miRNA expression and their putative targeted mRNAs
	in the whole population, risk, heterozygote and protective genotypes.
						let-7a-5p
						rs6589939
						Risk Allele			Protective Allele
						G			A
	MS Risk Genes	Risk SNP	Risk Allele	Protective Allele	Gentotype	GG		GA		AA
						Rho	P value	Rho	P value	Rho	P value
	TRIM71	rs11919880	A	G	AA	-0.196491	0.420102	-0.401605	0.00316799	-0.397132	0.00921151
			A	G	AG	0.104615	0.618719	-0.0605691	0.591169	0.106272	0.388392
			A	G	GG	0.503497	0.0989078	0.165414	0.485838	0.351795	0.0779982
	ZC3HAV1	rs10271373	A	C	AA	-0.182418	0.532142	0.177807	0.322194	-0.0176113	0.915255	hsa-miR-21-5p
			A	C	AC	0.050573	0.77638	0.070649	0.52308	-0.104494	0.435026
			A	C	CC	-0.404762	0.326835	0.307851	0.0677656	-0.0860324	0.602535	rs2150879
	SLC30A7	rs11578655	G	T	GG	#N/A	#N/A	#N/A	#N/A	#N/A	#N/A
			G	T	GT	-0.137255	0.598639	0.153221	0.379535	0.0240896	0.890746	Risk Allele			Protective Allele
			G	T	TT	-0.0862348	0.601678	0.0991197	0.289782	0.219464	0.0274477
	SOCS1	rs146566517	T	C	TT	#N/A	#N/A	#N/A	#N/A	#N/A	#N/A	G			A
				C	TC	-1	0.0833333	-0.241758	0.425726	-0.633333	0.0760362	GG		GA		AA
				C	CC	-0.0657389	0.643344	-0.0730314	0.391159	-0.0449768	0.615593	Rho	P value	Rho	P value	Rho	P value
	MALT1	rs9955954	A	G	AA							-0.180364	0.271869	0.0576219	0.544367	-0.0140904	0.910594
			A	G	AG							0.0113043	0.95819	0.0795033	0.57147	0.0648827	0.724237
			A	G	GG							0.5	1	0.187879	0.607316	-0.5	0.45
	ETS1	rs4262739	G	A	GG							0.264662	0.259469	0.0785931	0.595434	0.0934066	0.643075
			G	A	GA							0.0754171	0.692039	0.161296	0.118393	0.00721501	0.958306
			G	A	AA							-0.558824	0.0266344	-0.0484626	0.788839	0.168831	0.464423
	ZFP36L2	rs12478539	G	C	GG							-0.102834	0.533311	-0.0725855	0.48218	0.147614	0.296339	hsa-miR-125b-1-5p
			G	C	GC							0.143281	0.514267	-0.0876872	0.473707	0.12383	0.428868
			G	C	CC							-0.4	0.75	0.236364	0.485354	-0.0238095	0.976786	rs6589939
	ZFP36L1	rs12434551	A	T	AA							-0.0264706	0.925771	-0.26108	0.0670514	0.035468	0.855068
			A	T	AT							0.125068	0.454361	-0.262556	0.0101562	-0.0449074	0.751912	Risk Allele			Protective Allele
			A	T	TT							-0.0559441	0.869159	-0.193145	0.297858	-0.0220215	0.92251
	RGS1	rs1323292	A	G	AA							0.0765495	0.609059	-0.0283701	0.757402	0.154903	0.207197	G			A
			A	G	AG							0.0205882	0.943199	0.0427845	0.775224	0.270443	0.155922	GG		GA		AA
			A	G	GG							-1	0.333333	-0.166667	0.703323	-0.142857	0.802778	Rho	P value	Rho	P value	Rho	P value
	ATXN1	rs719316	T	C	TT													0.185965	0.445906	-0.0555347	0.733587	0.0705777	0.656936
			T	C	TC													0.0238462	0.909918	-0.0149636	0.900009	0.135714	0.284947
			T	C	CC													0.643357	0.0278011	0.284991	0.0746754	0.0456062	0.810869
	The highlighted cell shows negative significant correlation (p<0.05)
	positive and negative sign for Rho mean positive and negative correlation, respectively
	#N/A Not detected

## Sheet: Supplementary Table 7
	Supplementary Table 7: The genomic coordinate and feature of EBV miRNAs binding sites on MS risk genes.
	EBV miRNA Symbol	Gene Symbol	Gene Accession	Chromosome	strand	Seed Site position hg18	Seed Site position hg19	Minimal Free Energy	Normalized Minimal Free Energy	G-U Pairs	Bind Site Location	Bind Site Profile	Bind Site Pattern	Site Conversation Score	3'-UTR Conservation Score
	BART1-3p	CLEC2D	NM_013269	chr12	1	chr12:9738910-9738920	chr12:9847643-9847653	-12.3	0.298	0/7 (0.00%)	3'-UTR	Seed Site (1A)	3' CTGTATCACCTATCGCCACGAT 5'& ||||||| &5' ---------------GGTGCTA 3'	0	0.25
		RGS1	NM_002922	chr1	1	chr1:190815647-190815657	chr1:192549024-192549034	-12.3	0.298	0/7 (0.00%)	3'-UTR	Seed Site (1A)	3' CTGTATCACCTATCGCCACGAT 5'& ||||||| &5' ---------------GGTGCTA 3'	0.99	0.27
		FAM76B	NM_144664	chr11	-1	chr11:95143865-95143886	chr11:95504217-95504238	-14.1	0.341	0/10 (0.00%)	3'-UTR	Seed Site (m8)	3' CTGTATCACCTATC-----GCCACGAT 5'& ||| ||||||| &5' --------GGAGAAAATCACGGTGCT- 3'	0.99	0.64
	BART15	AFF1	NM_005935	chr4	1	chr4:88280166-88280176	chr4:88061142-88061152	-11.3	0.314	0/7 (0.00%)	3'-UTR	Seed Site (1A,m8)	3' AGTTCCTTTGTTTTGGTGACTG 5'& ||||||| &5' --------------CCACTGA- 3'	0	0.22
		JARID2	NM_004973	chr6	1	chr6:15629741-15629752	chr6:15521762-15521773	-10.1	0.281	1/8 (12.50%)	3'-UTR	Seed Site (1A,m8)	3' AGTTCCTTTGTTTTGGTGACTG 5'& |.|||||| &5' -------------ATCACTGA- 3'	1	0.89
		LPP	NM_005578	chr3	1	chr3:190079160-190079177	chr3:188596466-188596483	-13.4	0.372	2/12 (16.67%)	3'-UTR	Seed Site (1A,m8)	3' AGTTCCTTTGTTTTGGTGACTG 5'& .||.| ||||||| &5' ------GAATATT-CCACTGA- 3'	0.18	0.28
		ATXN1	NM_000332	chr6	-1	chr6:16409597-16409623	chr6:16301618-16301644	-16.9	0.469	3/18 (16.67%)	3'-UTR	3' Compensatory Site	3' AGTTCCTTTGT--TTTGGTGACTG 5'& .|.|||||| |||| ||| .| &5' -TAGGGAAACTCCAAACAACTTGC 3'	1	0.57
		SLAMF1	NM_003037	chr1	-1	chr1:158847100-158847125	chr1:160580476-160580501	-14.8	0.411	1/17 (5.88%)	3'-UTR	Seed Site (1A)	3' AGTTCCTTT---GTTTTG---GTGACTG 5'& ||||| |||||. |||||| &5' ----GGAAAAACCAAAATGAACACTGA- 3'	0	0.13
	BART2-3p	AFF1	NM_005935	chr4	1	chr4:88279585-88279607	chr4:88060561-88060583	-13.2	0.366	0/17 (0.00%)	3'-UTR	3' Compensatory Site	3' AAATAAAAGAGGTTTAGCGAGGAA 5'& |||||||| ||||| | || | &5' -TTATTTTC-CCAAA-CACTAC-- 3'	0.6	0.22
		ETS1	NM_005238	chr11	-1	chr11:127834647-127834671	chr11:128329437-128329461	-16.6	0.46	1/17 (5.88%)	3'-UTR	3' Compensatory Site	3' AAATAAAAGAGGTTTAGCGAGGAA 5'& |||||||| |||.| |||| &5' -TTATTTTC-CCAGAGATG-CCTT 3'	0.2	0.43
		GRB2	NM_002086	chr17	-1	chr17:70827800-70827821	chr17:73316205-73316226	-14.5	0.402	3/16 (18.75%)	3'-UTR	Seed Site (m8)	3' AAATAAAAGAGGTTTAGCGAGGAA 5'& |||||| |.. .|||||| &5' ---ATTTTCACTGC--TGCTCCT- 3'	0.89	0.26
	BART4-5p	RCOR1	NM_015156	chr14	1	chr14:102262632-102262654	chr14:103192879-103192901	-18.8	0.411	3/15 (20.00%)	3'-UTR	Seed Site (m8)	3' TCGTGT--GGTCGTCGTAGTCCAG 5'& | . ||.| | .||||||| &5' -GTGTTATCCGGGA-TATCAGGT- 3'	0.94	0.41
		CD200R1	NM_138806	chr3	-1	chr3:114124449-114124471	chr3:112641759-112641781	-17.8	0.389	2/12 (16.67%)	3'-UTR	Seed Site (m8)	3' TCGTGTGGTCGTCG---TAGTCCAG 5'& . || | .||||||| &5' ------TGAGTGGAATTGTCAGGTC 3'	0.07	0.17
	BHRF1-2-5p	MALT1	NM_006785	chr18	1	chr18:54566831-54566851	chr18:56415851-56415871	-16.5	0.452	0/13 (0.00%)	3'-UTR	Seed Site (m8)	3' CGATAGACGACGTT--GTCTTAAA 5'& ||||| |||||||| &5' -------GCTGCCTATCAGAATTT 3'	0	0.04
		ETS1	NM_005238	chr11	-1	chr11:127835407-127835424	chr11:128330197-128330214	-12.6	0.345	2/11 (18.18%)	3'-UTR	Seed Site (m8)	3' CGATAGACGACGTTGTCTTAAA 5'& || ..||||||| &5' -------GCAAAGGCAGAATT- 3'	0.08	0.43

## Sheet: Supplementary Table 8
	Supplementary Table 8: The genotype effect of proximal MS risk SNPs to MS risk genes on the correlation between expression of EBV miRNAs and their targeted MS risk genes in the Euro LCL cohort (n=373) of Geuvadis study.
	We calculated the correlation between the MS risk miRNA expression and their putative targets for all genotypes (whole population), risk (homozygotic risk allele),
	heterozygote (heterozygotic risk and protective alleles) and protective (homozygotic protective allele) genotypes of proximal MS risk SNPs to MS risk miRNAs.
						LCL Geuvadis EUR Cohort
	EBV miRNA	MS Risk Genes	SNP	Risk Allele	Protective Allele	Whole Population		Risk Genotype		Hetrozytous Genotype		Protective Genotype
						Rho	P value	Rho	P value	Rho	P value	Rho	P value
	BART1-3p	CLEC2D	rs7977720	C	T	0.0993	0.0598	0.101	0.3224	0.06059	0.4312	0.1741	0.1325
		RGS1	rs1323292	G	A	0.1176	0.0257	0.07843	0.7657	0.1811	0.0841	0.1128	0.0837
		FAM76B	rs4409785	T	C	0.08748	0.0975	0.1511	0.024	0.01418	0.8848	0.1821	0.515
	BART15	ATXN1	rs719316	C	T	0.03979	0.4517	0.1663	0.1354	0.003507	0.9647	0.04551	0.6513
		LPP	rs13066789	T	C	-0.009993	0.8501	-0.1224	0.1984	0.01906	0.8075	0.06433	0.605
		SLAMF1	rs6427540	T	C	0.01247	0.8136	0.3833	0.3125	0.1581	0.1754	-0.03879	0.5327
		AFF1	rs2705616	G	C	0.09359	0.0762	0.09354	0.3266	0.174	0.0268	-0.0781	0.5174
		JARID2	rs111635774	T	C	-0.04558	0.3886	-0.08571	0.9194	0.02915	0.8407	-0.04397	0.4565
	BART2-3p	AFF1	rs2705616	G	C	0.05874	0.2663	0.06918	0.4686	0.08158	0.3021	0.001576	0.9896
		GRB2	rs9900529	G	C	-0.03236	0.5405	0.0881	0.2243	-0.1449	0.0875	-0.4505	0.1247
		ETS1	rs4262739	A	G	-0.0727	0.1687	-0.01129	0.9261	-0.0288	0.7012	-0.1478	0.1528
	BART4-5p	RCOR1	rs12588969	C	G	0.07039	0.1827	0.08818	0.2615	0.007363	0.9302	0.3198	0.0537
		CD200R1	rs138433213	G	T	-0.05777	0.2743	#N/A	#N/A	-0.1273	0.733	-0.06823	0.2129
	BHRF1-2-5p	MALT1	rs9955954	G	A	0.0963	0.068	0.08153	0.7478	-0.0067	0.9449	0.1438	0.0339
		ETS1	rs4262739	A	G	-0.06196	0.241	0.05062	0.6773	-0.05427	0.4693	-0.05834	0.5744
	The highlighted cell shows significant correlation (p<0.05)
	positive and negative sign for Rho mean positive and negative correlation, respectively
	#N/A Not detected

## Sheet: Supplementary Table 9
	Supplementary Table 9: SNPs in LD with MS risk SNPs which are located within or adjacent to predicted miRNAs' target sites.
	Putative target sites were defined by filtering the TargetScan and miRmap prdicted genomic coordinates by PAR-CLIP results.
	rs ID	MS Risk SNP	LD R square	EBNA2 Binding	SNP Position	70 bp Up Stream	70 bp Down Stream	LCL Cell Line	Strand	Intersection Position	PAR-CLIP Cluster Start	PAR-CLIP Cluster END	PAR-CLIP Cluster Extended Window Start	PAR-CLIP Cluster Extended Window END	Gene	Region	LCLeQTLstar
	rs35263356	rs12434551	0.863437	Yes	69254647	69254577	69254718	EF3D	-	chr14:69254610-69254647	69254625	69254644	69254610	69254647	ZFP36L1	3UTR
								LCL35	-	chr14:69254611-69254647	69254626	69254644	69254611	69254647
	rs907092	rs9909593	0.97996	Yes	37922259	37922189	37922329	EF3D	-	chr17:37922218-37922266	37922233	37922263	37922218	37922266	IKZF3	CDS	#
								LCL35	-	chr17:37922226-37922266	37922241	37922263	37922226	37922266
	rs57384011	rs9955954	0.970483	Yes	56416026	56415956	56416100	BAC-D3	+	chr18:56416072-56416100	56416075	56416101	56416072	56416116	MALT1	3UTR	#
								EF3D	+	chr18:56416072-56416100	56416075	56416099	56416072	56416114
								LCL35	+	chr18:56416072-56416100	56416075	56416110	56416072	56416125
								BAC-D1	+	chr18:56416072-56416100	56416075	56416099	56416072	56416114
								BAC	+	chr18:56416072-56416100	56416075	56416105	56416072	56416120
	rs3817143	rs13414105	0.904101	-	30482285	30482215	30482355	LCL35	+	chr2:30482215-30482256	30482211	30482241	30482208	30482256	LBH	3UTR
								BAC-D3	+	chr2:30482215-30482256	30482211	30482241	30482208	30482256
								EF3D	+	chr2:30482215-30482257	30482211	30482242	30482208	30482257
								BAC-D2	+	chr2:30482215-30482256	30482216	30482241	30482213	30482256
	rs35331282	rs6533052	0.959689	Yes	103809323	103809253	103809394	BAC-D1	+	chr4:103809390-103809394	103809393	103809423	103809390	103809438	CISD2	3UTR
								EF3D	+	chr4:103809390-103809394	103809393	103809417	103809390	103809432
								BAC-D3	+	chr4:103809390-103809394	103809393	103809423	103809390	103809438
								BAC	+	chr4:103809390-103809394	103809393	103809423	103809390	103809438
	rs7803490	rs10271373	0.802171	-	138730361	138730291	138730431	BAC-D3	-	chr7:138730387-138730426	138730402	138730423	138730387	138730426	ZC3HAv1	3UTR
								LCL35	-	chr7:138730390-138730430	138730405	138730427	138730390	138730430
								EF3D	-	chr7:138730393-138730430	138730408	138730427	138730393	138730430

## Sheet: Supplementary Table 10
	Supplementary Table 10: Correlation between expression of MS risk genes which putative host miRNA target sites are located close to SNPs in LD with actual MS risk SNP.
	Expression level were obtained by small RNA-seq method from the LCL (n=5) and B cell (n=5) contextes.
	MS Risk Gene	Human miRNA	B cell		LCL
			Rho	P value	Rho	P value
	MALT1	mir-33a-3p	-0.7	0.2333	-0.5	0.45
	LBH	mir-7-5p	-0.5	0.45	0.1	0.95
	IKZF3	mir-1306-5p	-0.7826	0.2	0	>0.9999
	ZFP36L1	mir-3190-3p	#N/A	#N/A	#N/A	#N/A
		mir-629-5p	0.2	0.7833	-0.8	0.1333
	ZC3HAV1	mir-98-5p	-0.3	0.6833	0.6	0.35
		let-7i-5p	-0.9	0.0833	-0.3	0.6833
		let-7b-5p	-1	0.0167	0.9	0.0833
		let-7c-5p	-0.5	0.45	0.6	0.35
		let-7d-5p	-0.1	0.95	0.8	0.1333
		let-7e-5p	-0.5	0.45	0.9	0.0833
		let-7g-5p	-0.9	0.0833	0.1	0.95
		let-7a-2-5p	-0.9	0.0833	0.8	0.1333
		mir-196b-5p	-0.6669	0.2667	0.1026	0.9
		mir-149-3p	#N/A	#N/A	#N/A	#N/A
	The highlighted cell shows significant correlation (p<0.05)
	positive and negative sign for Rho mean positive and negative correlation, respectively
	#N/A Not detected

[truncated: 1 more sheets: Supplementary Table 11]
